# Supplementary material for: Beyond Methane Oxidation: The Protein Landscape of ANME‐2a Reveals an Integrated System for Diazotrophy and Membrane Fortification
Source: Environ Microbiol Rep. 2025 Nov 17;17(6):e70233. doi: 10.1111/1758-2229.70233 (PMC12622379; doi:10.1111/1758-2229.70233)
Supplement: Supplementary file 1 — Data S1: emi470233‐sup‐0001‐supinfo.zip. [file EMI4-17-e70233-s001.zip]

Archive with 4 entries (4 files):
- appendix.tex
- appendix.bib
- ccdf_pl_vs_lognormal.pdf
- appendix.pdf
