# Supplementary material for: Beyond Methane Oxidation: The Protein Landscape of ANME‐2a Reveals an Integrated System for Diazotrophy and Membrane Fortification
Source: Environ Microbiol Rep. 2025 Nov 17;17(6):e70233. doi: 10.1111/1758-2229.70233 (PMC12622379; doi:10.1111/1758-2229.70233)
Supplement: Supplementary file 1 — Data S1: emi470233‐sup‐0001‐supinfo.zip. [file EMI4-17-e70233-s001.zip › appendix.bib]

@article{Gillespie2015,
    title = {{Fitting Heavy Tailed Distributions: The {poweRlaw} Package}},
    author = {Colin S Gillespie},
    journal = {Journal of Statistical Software},
    year = {2015},
    volume = {64},
    number = {2},
    pages = {1--16},
    url = {https://cran.r-project.org/web/packages/poweRlaw/vignettes/d_jss_paper.pdf},
  }
@article{Clauset2009,
author = {Clauset, Aaron and Shalizi, Cosma Rohilla and Newman, M. E. J.},
title = {{Power-Law Distributions in Empirical Data}},
journal = {SIAM Review},
volume = {51},
number = {4},
pages = {661--703},
year = {2009},
doi = {10.1137/070710111},
URL = { https://doi.org/10.1137/070710111}
}

@Article{Meyerdierks2010,
  author    = {Anke Meyerdierks and Michael Kube and Ivaylo Kostadinov and Hanno Teeling and Frank Oliver Glockner and Richard Reinhardt and Rudolf Amann},
  title     = {{Metagenome and mRNA expression analyses of anaerobic methanotrophic archaea of the ANME-1 group}},
  journal   = {Environmental Microbiology},
  year      = {2010},
  volume    = {12},
  number    = {2},
  pages     = {422--439},
  month     = feb,
  issn      = {1462-2920},
  abstract  = {Microbial consortia mediating the anaerobic oxidation of methane with sulfate are composed of methanotrophic Archaea (ANME) and Bacteria related to sulfate-reducing Deltaproteobacteria...},
  doi       = {10.1111/j.1462-2920.2009.02083.x},
  pmid      = {19878267},
  publisher = {John Wiley \& Sons, Ltd},
}
